# Supplementary material for: Application of Defined Approaches to Assess Skin Sensitization Potency of Isothiazolinone Compounds
Source: Appl In Vitro Toxicol. 2022 Dec 16;8(4):117–28. doi: 10.1089/aivt.2022.0014 (PMC9814110; doi:10.1089/aivt.2022.0014)
Supplement: Supplemental data [file Suppl_FileS1.xlsx]

## Sheet: Read Me
Column Key for IT_invitro_invivo_insilico
In vitro data	Data from DPRA, hCLAT, and KeratinoSens in vitro assays
Physicochemical properties data	Data + source (experimental or predicted)
In vivo data	LLNA data, based on Dow submission (Approach 2) or NICEATM literature review (Approach 2)
ANN outputs	Predicted EC3 (%) outputs from two ANN models
SMILES from EPA Chemistry Dashboard (https://comptox.epa.gov)
Physicochemical properties from OPERAv2.3.
Experimental values have "PhysProp" for source (provided by EPA)
Predicted values have "OPERA" for source
Experimental logP values with source MRID numbers were provided by Andrew Byro, PhD, EPA OPP, Antimicrobials Division; EPA Comptox dashboard contained only predicted values for MIT, BIT, DCOIT, and BBIT
Physicochemical properties are not available for the mixture CMIT/MIT
PC Codes were provided by Dr. Byro, EPA
For assay "calls," 1 = positive, 0 = negative
DPRA reported as % depletion
KeratinoSens EC1.5 and IC50 reported in µM
h-CLAT CV75, EC150, EC200, and MIT reported in µg/mL
Abbreviations
BP = boiling point in degrees C
BCF = bioconcentration factor (unitless)
CV75 = concentration at 75% cell viability
EC1.5 = effective concentration that provides 1.5X luciferase induction (KeratinoSens)
EC150 = estimated effective concentration that produces 150% induction of CD86 marker (h-CLAT)
EC200 = estimated effective concentration that produces 200% induction of CD54 marker (h-CLAT)
EC3 = the estimated concentration (%) needed to produce a stimulation index of three, the threshold positive response
IC50 = estimated concentration require for 50% inhibition
Int = interference observed (co-elution of peptide and test chemical)
KS = KeratinoSens
log P = octanol:water partition coefficient (unitless)
MIT = (for h-CLAT) minimum induction threshold, the lower of the CD86 EC150 or the CD54 EC200
MP = melting point in degrees C
MRID = EPA Master record identifier (i.e., report number)
MW = molecular weight in g/mol
NA = Not available (physicochemical properties for CMIT/MIT) or no depletion (DPRA) or no induction (h-CLAT)
percCysdep = percent cysteine peptide depletion (DPRA)
percLysdep = percent lysine peptide depletion (DPRA)
VP = vapor pressure in mmHg
S = water solubility in M

## Sheet: in vitro_in silico_DA
Chemical abbreviation	PC Code	Chemical name	CASRN	SMILES	DPRA.Call	DPRA.percCysdep	DPRA.percLysdep	DPRA.mean (%)	DPRA.potency	logDPRA	KS.Call	KS.EC1.5	KS.IC50	KS.lmax	logKS.Imax	hCLAT.Call	hCLAT.CD86.EC150	hCLAT.CD54.EC200	h.CLAT.CV75	hCLAT.MIT	logMinhCLAT	LogP	LogP.Source (MRID)	LogS	LogS.Source	BP	BP.Source	MP	MP.Source	LogVP	LogVP.Source	LogBCF	LogBCF.Source	MW	Approach1.LLNA.EC3	Approach2.Avg.LLNA.EC3	ANN.D_hC.Avg.pred.LLNA.EC3	ANN.D_hC_KS.Avg.pred.LLNA.EC3
DCOIT	128101	4,5-Dichloro-2-octyl-3(2h)-isothiazolone	64359-81-5	CCCCCCCCN1SC(Cl)=C(Cl)C1=O	1	100	10.4	55.2	High	1.7194	1	1.32	4.57	4.37	0.64048	1	NA	0.92	0.9	0.92	-0.0362122	4.4 (2.8 -6.4)	43458503, 47802208, 40808501	-4.12269	OPERA	287.009	OPERA	42.067	OPERA	-3.98251	OPERA	1.94176	OPERA	281.04	0.004092	0.008	0.0566	0.023
OIT	099901	2-n-Octyl-4-isothiazolin-3-one	26530-20-1	CCCCCCCCN1SC=CC1=O	1	100	0	50	High	1.69897	1	2.19	12.62	3.7	1.30833	1	7.26	0.95	8.8	0.95	-0.0222764	3.4 (2.4 - 4.4)	00148769, 43637502, 41687801	-2.6301	PhysProp	255.475	OPERA	16.6121	OPERA	-4.4342	PhysProp	1.14753	OPERA	213.12	0.225	0.361	0.0569	0.015
BBIT	098951	1,2-Benzisothiazolin-3-one, 2-butyl	4299-07-4	CCCCN1SC2=C(C=CC=C2)C1=O	1	100	0	50	High	1.69897	1	3.84	52.77	19.61	1.29248	1	3.15	3.01	3.3	3.01	0.478566	2.86	44364902	-4.00156	OPERA	310.065	OPERA	87.7179	OPERA	-5.38184	OPERA	0.784369	OPERA	207.07	NA	NA	0.148	0.061
BIT	098901	1,2-Benzisothiazolin-3-one	2634-33-5	O=C1NSC2=C1C=CC=C2	1	100	Int	NA	High	NA	1	3.14	61.45	17.64	2.87017	1	7.84	7.63	13.1	7.63	0.882525	1.35	43584001, 41927501	-2.82832	OPERA	311.899	OPERA	108.773	OPERA	-4.84514	OPERA	0.65058	OPERA	151.01	1.54	10.57	0.934	0.341
MIT	107103	2-Methyl-4-isothiazolin-3-one	2682-20-4	CN1SC=CC1=O	1	100	0	50	High	1.69897	1	9.54	107.89	15.84	1.19976	1	11.8	11.6	24.6	11.6	1.06446	-0.486	50396603, 41741401	-0.43518	OPERA	153.894	OPERA	131.34	OPERA	0.349222	OPERA	0.309363	OPERA	115.01	0.863	1.154	1.775	0.826
CMIT/MIT	107104/107103	Mixture (5-Chloro-2-methyl-4-isothiazolin-3-one/ 2-Methyl-4-isothiazolin-3-one	55965-84-9	-	1	100	10.6	55.3	High	1.74273	1	3.41	19.74	5.61	0.74896	1	19.8	18.5	21.4	18.5	1.267	NA	NA	NA	NA	NA	NA	NA	NA	NA	NA	NA	NA	NA	0.002	0.018	0.121	0.492
