# Supplementary material for: Application of Defined Approaches to Assess Skin Sensitization Potency of Isothiazolinone Compounds
Source: Appl In Vitro Toxicol. 2022 Dec 16;8(4):117–28. doi: 10.1089/aivt.2022.0014 (PMC9814110; doi:10.1089/aivt.2022.0014)
Supplement: Supplemental data [file Suppl_FileS2.xlsx]

## Sheet: ReadMe
Abbreviations
ACE = acetone
AOO = acetone:olive oil
Conc. = concentration
DMF = dimethyl formamide
DMSO = dimethyl sulfoxide
EC3 = the estimated concentration needed to produce a stimulation index of three, the threshold positive response
Ext = Extrapolated
MEK = methyl ethyl ketone
MRID = EPA Master record identifier
NA = not available
NC = Not calculated
PG = polyethylene glycol
SI = stimulation index
Extrapolation Criteria 1: The lowest measured stimulation index was less than 5
Extrapolation Criteria 2: The extrapolated EC3 was less than 10-fold of the closest tested concentration.
Extrapolation Criteria 3: The slope ratio was less than two and non-negative. This value is the ratio of the slope from the high-dose to the mid-dose to that from the mid-dose to the lowest dose.

## Sheet: LLNA Data
Chemical	CASRN	EC3 (%)	Extrapolated EC3?	Max Dose Tested (%)	Vehicle	Reference	Primary reference	Comments	Passes Extrapolation Criteria 1	Passes Extrapolation Criteria 2	Passes Extrapolation Criteria 3	Keep or Reject	Experimental schedule according to 429 (3 days treatment, days 4 and 5 rest, day 6 radioactive labelling and excision)	Strain (Female 8-12 weeks old unless otherwise specified)	Purity %	n Animals/group	1 Conc. (%)	1 Stimulation Index	2 Conc. (%)	2 Stimulation Index	3 Conc. (%)	3 Stimulation Index	4 Conc. (%)	4 Stimulation Index	5 Conc. (%)	5 Stimulation Index	6 Conc. (%)	6 Stimulation Index	7 Conc. (%)	7 Stimulation Index
1,2-Benzisothiazolin-3-one (BIT)	2634-33-5	32.4	-	50	DMF	Botham et al. (1991)	Botham et al. (1991)	-	-	-	-	Keep	According to 429	CBA/Ca (6-8 weeks)	100	4	3	1.56	10	1.22	30	2.79	50	4.53	-	-	-	-	-	-
1,2-Benzisothiazolin-3-one (BIT)	2634-33-5	4.8	-	50	DMF	Botham et al. (1991)	Botham et al. (1991)	-	-	-	-	Keep	According to 429	CBA/Ca (6-8 weeks)	100	4	3	2.72	10	3.84	30	4.45	50	4.97	-	-	-	-	-	-
1,2-Benzisothiazolin-3-one (BIT)	2634-33-5	2.3	Yes	50	DMF	Gerberick et al. (2005)	Ashby et al. (1995)	Ashby et al. 1995 has concentrations tested, SIs, and general LLNA protocol	Yes	Yes	Yes	Keep	According to 429	CBA	NA	NA	10	3.8	30	4.4	50	4.9	-	-	-	-	-	-	-	-
1,2-Benzisothiazolin-3-one (BIT)	2634-33-5	29	-	30	DMF	MRID 50790801	MRID 47533310	Primary reference not "in hand"	-	-	-	Keep	According to 429	CBA/Ca	89.8	NA	3	1.5	10	1.5	30	3.1	-	-	-	-	-	-	-	-
1,2-Benzisothiazolin-3-one (BIT)	2634-33-5	1.8	-	9.9	PG	MRID 50790801	MRID 47050111	Primary reference not "in hand"	-	-	-	Keep	According to 429	BALB/cAnNCrl	19.77	NA	0.3954	1.1	1.977	3.2	9.885	7.2	-	-	-	-	-	-	-	-
1,2-Benzisothiazolin-3-one (BIT)	2634-33-5	2.15	-	9.95	PG	MRID 50790801	MRID 47050111	Primary reference not "in hand"	-	-	-	Keep	According to 429	BALB/cAnNCrl	19.9	NA	0.398	2.3	1.99	2.8	9.95	12.6	-	-	-	-	-	-	-	-
1,2-Benzisothiazolin-3-one (BIT)	2634-33-5	1.54	-	10	AOO or acetone	MRID 50790801	MRID 50790802		-	-	-	Keep	Non-guideline; dosed 4 days and injected on 5th day; accepted by EPA	CBA/J	19.2	4 or 5	0.5	2.78	1	2.64	2.5	3.64	5	2.72	10	3.35
5-Chloro-2-methyl-4-isothiazolin-3-one/2-Methyl-4-isothiazolin-3-one (CMIT/MIT)	55965-84-9	0.021	Yes	0.7	PG	MRID 50790801	Boverhof and Sosinski (2008)	Primary reference not "in hand"	Yes	No	Yes	Reject	According to 429	CBA/J	14	NA	0.028	6.3	0.14	26.6	0.7	68.7	-	-	-	-	-	-	-	-
5-Chloro-2-methyl-4-isothiazolin-3-one/2-Methyl-4-isothiazolin-3-one (CMIT/MIT)	55965-84-9	0.002564	Yes	0.1	AOO	MRID 50790801	MRID 50786012	-	Yes	Yes	No (Neg slope)	Reject	According to 429	CBA/J	14	5	0.003	3.4	0.005	4.7	0.007	4.2	0.009	6.7	0.036	20.5	0.1	45.5	-	-
5-Chloro-2-methyl-4-isothiazolin-3-one/2-Methyl-4-isothiazolin-3-one (CMIT/MIT)	55965-84-9	0.006467	-	0.1	AOO	MRID 50790801	MRID 50786013	Primary reference not "in hand"	-	-	-	Keep	Not noted	CBA/J	14	NA	0.003	1.5	0.005	1.9	0.007	3.4	0.009	3.3	0.036	6.7	0.1	7.7	-	-
5-Chloro-2-methyl-4-isothiazolin-3-one/2-Methyl-4-isothiazolin-3-one (CMIT/MIT) (KathonTM)	55965-84-9	0.012	Yes	0.7	1% Pluronic L92 in distilled water	MRID 50790801	Durando (2011)	Primary reference not "in hand"	No	No	Yes	Reject	According to 429	CBA/J	7.02	NA	0.175	10.43	0.35	12.37	0.7	18.44	-	-	-	-	-	-	-	-
5-Chloro-2-methyl-4-isothiazolin-3-one/2-Methyl-4-isothiazolin-3-one (CMIT/MIT) (KathonTM)	55965-84-9	0.003	Yes	0.1	ACE	Gerberick et al. (1992)	Gerberick et al. (1992)	-	Yes	No	Yes	Reject	4 days treatment, labelling and excision from 18 to 24 hours after fourth treatment	CBA/J (6-9 weeks old)	NA	5	0.005	8.1	0.05	27.8	0.1	48.2	-	-	-	-	-	-	-	-
5-Chloro-2-methyl-4-isothiazolin-3-one/2-Methyl-4-isothiazolin-3-one (CMIT/MIT) (KathonTM)	55965-84-9	0.0082	-	0.075	AOO	Basketter et al. (2003)	Basketter et al. (2003)	-	-	-	-	Keep	According to 429	CBA/Ca (6-12 weeks)	1.5	4	0.00375	1.3	0.0075	2.6	0.015	7	0.0375	10.9	0.075	14	-	-	-	-
5-Chloro-2-methyl-4-isothiazolin-3-one/2-Methyl-4-isothiazolin-3-one (CMIT/MIT) (KathonTM)	55965-84-9	0.063	-	0.075	PG	Basketter et al. (2003)	Basketter et al. (2003)	-	-	-	-	Keep	According to 429	CBA/Ca (6-12 weeks)	1.5	4	0.00375	0.8	0.0075	0.8	0.015	0.8	0.0375	1.5	0.075	3.7	-	-	-	-
5-Chloro-2-methyl-4-isothiazolin-3-one/2-Methyl-4-isothiazolin-3-one (CMIT/MIT)	55965-84-9	0.00761719	-	0.075	ACE	Warbrick et al. (1999)	Warbrick et al. (1999)	-	-	-	-	Keep	According to 429	CBA/Ca	1.5	4	0.0015	1.2	0.0075	2.9	0.015	9.3	0.0375	17.7	0.075	23.5	-	-	-	-
5-Chloro-2-methyl-4-isothiazolin-3-one/2-Methyl-4-isothiazolin-3-one (CMIT/MIT)	55965-84-9	0.0049	-	0.0375	AOO	Warbrick et al. (1999)	Warbrick et al. (1999)	-	-	-	-	Keep	According to 429	CBA/Ca	1.5	4	0.00075	0.9	0.0015	1.2	0.0075	4.4	0.015	9.1	0.0375	8.5	-	-	-	-
5-Chloro-2-methyl-4-isothiazolin-3-one/2-Methyl-4-isothiazolin-3-one (CMIT/MIT)	55965-84-9	0.0075	-	0.075	DMF	Warbrick et al. (1999)	Warbrick et al. (1999)	-	-	-	-	Keep	According to 429	CBA/Ca	1.5	4	0.0015	1.5	0.0075	3	0.015	4.7	0.0375	10.3	0.075	28	-	-	-	-
5-Chloro-2-methyl-4-isothiazolin-3-one/2-Methyl-4-isothiazolin-3-one (CMIT/MIT)	55965-84-9	0.0075	-	0.075	DMSO	Warbrick et al. (1999)	Warbrick et al. (1999)	-	-	-	-	Keep	According to 429	CBA/Ca	1.5	4	0.0015	1	0.0075	3	0.015	9.5	0.0375	6.4	0.075	10.3	-	-	-	-
5-Chloro-2-methyl-4-isothiazolin-3-one/2-Methyl-4-isothiazolin-3-one (CMIT/MIT)	55965-84-9	0.00675	-	0.075	MEK	Warbrick et al. (1999)	Warbrick et al. (1999)	-	-	-	-	Keep	According to 429	CBA/Ca	1.5	4	0.0015	0.9	0.0075	3.3	0.015	8.4	0.0375	14	0.075	17.6	-	-	-	-
5-Chloro-2-methyl-4-isothiazolin-3-one/2-Methyl-4-isothiazolin-3-one (CMIT/MIT)	55965-84-9	0.0484375	-	0.075	PG	Warbrick et al. (1999)	Warbrick et al. (1999)	-	-	-	-	Keep	According to 429	CBA/Ca	1.5	4	0.0015	2	0.0075	0.8	0.015	2.1	0.0375	2.3	0.075	4.7	-	-	-	-
4,5-Dichloro-2-octyl-3(2h)-isothiazolone (DCOIT)	64359-81-5	0.0113	-	1	AOO	MRID 50790801	Betts (2004)	Primary reference not "in hand"	-	-	-	Keep	According to 429	CBA/Ca/Ola/Hsd	99.3	NA	0.01	2.6	0.1	30.2	1	42	-	-	-	-	-	-	-	-
4,5-Dichloro-2-octyl-3(2h)-isothiazolone (DCOIT)	64359-81-5	0.004092	-	0.13088	ACE	MRID 50790801	MRID 50790803	-	-	-	-	Keep	According to 429	CBA/J	99.3	5	0.0013	0.87	0.00382	2.67	0.0126	13.33	0.0368	13.99	0.13088	36.26	-	-	-	-
4,5-Dichloro-2-octyl-3(2h)-isothiazolone (DCOIT) (RH-287T)	64359-81-5	-	-	1	ACE	MRID 50790801	Chapdelaine and Thomas (2004)	Primary reference not "in hand"; No EC3 calculated because lowest SI >>>3	-	N	-	Reject	Non-guideline	CBA/J or CBA/Ca	99.3	NA	0.1	32.14	1	41.47	-	-	-	-	-	-	-	-	-	-
Methylisothiazolinone (act.19.7%)	2682-20-4	1.9	-	5	AOO	Gerberick et al. (2005)	Estrada et al (2003)	SIs reported by Gerberick et al (2005) correspond to the SIs of the Basketter et al (2003) study which reports different (wrong) concentrations. Error explained in Roberts (2013).	-	-	-	Reject (error)	According to 429	CBA	NA	NA	0.25	1.5	0.5	1.5	1	1.8	2.5	3.8	5	2.5	-	-	-	-
Methylisothiazolinone (act.19.7%)	2682-20-4	2.2	-	9.85	PG	Basketter et al. (2003)	Basketter et al. (2003)	-	-	-	-	Keep	According to 429	CBA/Ca (6-12 weeks)	19.7	4	0.99	1.9	1.97	2.6	4.93	7	9.85	7.6	-	-	-	-	-	-
Methylisothiazolinone (act.19.7%)	2682-20-4	0.4	-	0.985	AOO	Basketter et al. (2003)	Basketter et al. (2003)	-	-	-	-	Keep	According to 429	CBA/Ca (6-12 weeks)	19.7	4	0.049	1.5	0.099	1.5	0.197	1.8	0.493	3.8	0.985	2.5			-	-
Methylisothiazolinone	2682-20-4	0.863	-	1.8	AOO	MRID 50790801	MRID 50790804	-	-	-	-	Keep	According to 429	CBA/J	10.37	5	0.15	2.08	0.45	2.4	0.76	2.23	1.35	6.64	1.57	4.73	1.8	6.62	-	-
Methylisothiazolinone (Ultra Pure MIT)	2682-20-4	NC	-	4.5	Water	MRID 50790801	Kirk (2008)	Primary reference not "in hand"	-	-	-	Keep	According to 429	CBA/J	NA	-	0.75	0.7	1	1.4	1.25	1.3	1.5	0.9	1.5	0.7	3	0.6	4.5	0.8
2-n-Octyl-4-isothiazolin-3-one (OIT)	26530-20-1	0.6624	-	1.125	ACE	MRID 50790801	Chapdelaine (2004)	Primary reference not "in hand"	-	-	-	Keep	According to 429	CBA/J	99.76	-	0.01006	0.75	0.03204	0.95	0.10366	1.06	0.30621	2.23	1.125	4	-	-	-	-
2-n-Octyl-4-isothiazolin-3-one (OIT)	26530-20-1	0.2	-	1	ACE	MRID 50790801	MRID 50790805	-	-	-	-	Keep	Non-guideline; dosed 4 days and injected on 5th day; accepted by EPA	CBA/J	99.32	5	0.03	2.4	0.1	2.8	0.3	3.2	1	5.7	-	-	-	-	-	-
2-n-Octyl-4-isothiazolin-3-one (OIT)	26530-20-1	0.25	-	1	ACE	MRID 50790801	MRID 50790805	-	-	-	-	Keep	Non-guideline; dosed 4 days and injected on 5th day; accepted by EPA	CBA/J	99.32	6	0.01	1.1	0.03	1.5	0.1	2.1	0.3	3.3	1	3.8	-	-	-	-
2-n-Octyl-4-isothiazolin-3-one (OIT) (RH-893)	26530-20-1	0.3305	-	1	ACE or AOO	MRID 50790801	Chapdelaine and Thomas (2004)	Primary reference not "in hand"	-	-	-	Keep	Non-guideline	CBA/J or CBA/Ca	99.76	-	0.1	1.43	1	7.56	-	-	-	-	-	-	-	-	-	-
Bold text	Approach 1

## Sheet: References
Ashby et al. (1995)	Ashby J, Basketter DA, Paton D, Kimber I. Structure activity relationships in skin sensitization using the murine local lymph node assay. Toxicology. 1995 Dec 10;103(3):177-94.
Basketter & Kimber (2001)	Basketter DA, Kimber I. Predictive testing in contact allergy: facts and future. Allergy. 2001 Oct;56(10):937-43. Review.
Basketter et al. (2003)	Basketter DA, Gilmour NJ, Wright ZM, Walters T, Boman A, Liden C. 2003. Biocides: characterization of the allergenic hazard of methylisothiazolinone. Cutan. Ocul. Toxicol. 22(4), 187-199.
Betts (2004)	Betts, C.J. (2004) 4,5-Dichloro-2-Octyl-3(2H)-Isothiazolone (RH-287): Local Lymph Node Assay. Rohm and Haas Company. Report No. 04RC-0015.
Botham et al. (1991)	Botham PA, Hilton J, Evans CD, Lees D, Hall TJ. Assessment of the relative skin sensitizing potency of 3 biocides using the murine local lymph node assay. Contact Dermatitis. 1991 Sep;25(3):172-7.
Boverhof and Sosinski (2008)	Boverhof, D.R., Sosinski, L.K. (2008) 14% CMIT/MIT: Local Lymph Node Assay in CBA/J Mice. The Dow Chemical Company. Report No. 071104.
Chapdelaine (2004)	Chapdelaine, J.M. (2004) 2-n-octyl-4-isothiazolin-3-one: Local Lymph Node Assay. Rohm and Haas Company. Report No. 04RC-0051.
Chapdelaine and Thomas (2004)	Chapdelaine, J.M., Thomas, G.P. (2004) Local lymph node assay. Rohm and Haas Company. Report No. 04RC-1052.
Durando (2011)	Durando, J. (2011) Kathon™ 7% WS Tablet: Local Lymph Node Assay (LLNA) in Mice. The Dow Chemical Company. Report No. 31583.
Estrada et al (2003)	Estrada E, Patlewicz G, Chamberlain M, Basketter D, Larbey S. Computer-aided knowledge generation for understanding skin sensitization mechanisms: the TOPS-MODE approach. Chem Res Toxicol. 2003 Oct;16(10):1226-35
Gerberick et al. (1992)	Gerberick GF, House RV, Fletcher ER, Ryan CA. Examination of the local lymph node assay for use in contact sensitization risk assessment. Fundam Appl Toxicol. 1992 Oct;19(3):438-45.
Gerberick et al. (2005)	Gerberick GF, Ryan CA, Kern PS, Schlatter H, Dearman RJ, Kimber I, Patlewicz GY, Basketter DA. Compilation of historical local lymph node data for evaluation of skin sensitization alternative methods. Dermatitis. 2005 Dec;16(4):157-202.
Kirk (2008)	Kirk, M. (2008) 2-methyl-4-isothiazolin-3-one: Local Lymph Node Assay in Mice (LLNA). Rohm and Haas Company. Report No. 07RC-0109.
MRID 47050111	47050111 (MRID) Wooliser, M.; Wiescinski, C.; Anderson, L. (2006) Canguard BIT 20 AS Preservative Aqueous Suspension: Local Lymph Node Assay in Balb/cAnNCrl Mice. The Dow Chemical Company. Report No. 061106.
MRID 47050412	47050412 (MRID) Woolhiser, M.; Wiescinski, C.; Anderson, L. (2007) Canguard BIT 20 DPG Preservative: Local Lymph Node Assay in BALB/cAnNCrl Mice: Revised Report. The Dow Chemical Company. Report No. 051194.
MRID 47533130	47533310 (MRID) Donald, E., Wood, C. (2007) Local Lymph Node Assay: 1,2-Benzisothiazolin-3-one. Rohm and Haas Company. Report No. 06RC-0070.
MRID 50786012	50786012 (MRID) House, R.V. (2000) CMI/MI: Murine Local Lymph Node Assay With Chloromethylisothiazolinone/Methylisothiazolinone. Rohm and Haas Company. Report No. 00RC-0148A.
MRID 50786013	50786013 (MRID) House, R.V. (2000) CMI/MI: Murine Local Lymph Node Assay to Evaluate Chloromethylisothiazolinone/Methylisothiazolinone. Rohm and Haas Company. Report No. 00RC-0148B.
MRID 50790801	50790801 (MRID) Begolly, S. (2019) Relative Potency of Isothiazolinones Based on Available LLNA Data. Report No. MC00002.
MRID 50790802	50790802 (MRID) Hazelton, G.A., Nave, V.A. (2007) 1,2-Benzisothiazolin-3-one (BIT): Local Lymph Node Assay. Rohm and Haas Company. Report No. 07R-1022.
MRID 50790803	50790803 (MRID) Chapdelaine, J.M. (2004) 4,-Dichloro-2-Octyl-3(2H)-Isothiazoline: Local Lymph Node Assay. Rohm and Haas Company. Report No. 04RC-0050.
MRID 50790804	50790804 (MRID) Chapdelaine, J.M. (2003) Methylisothiazolone: Local Lymph Node Assay. Rohm and Haas Company. Report No. 02RC-0063.
MRID 50790805	50790805 (MRID) Hazelton, G.A., Nave, V.A. (2006) 2-Octyl-2H-Isothiazol-3-One (OIT): Local Lymph Node Assay. Rohm and Haas Company. Report No. 06R-1034.
Roberts (2013)	Roberts D. 2013. Methylisothiazolinone is categorised as a strong sensitiser in the Murine Local Lymph Node Assay. Contact Dermatitis 69: 261-262.
Warbrick et al. (1999)	Warbrick EV, Dearman RJ, Lea LJ, Basketter DA, Kimber I. Local lymph node assay responses to paraphenylenediamine: intra- and inter-laboratory evaluations. J Appl Toxicol. 1999 Jul-Aug;19(4):255-60.

## Sheet: Approach 2 Pivot Table
	Keep or Reject	Keep
	Row Labels	Min of individual EC3s [%]	Max of individual EC3s [%]	Average of individual EC3s [%]	Count of individual EC3s [%]
BIT	2634-33-5	1.54	32.4	10.57	7
OIT	26530-20-1	0.2	0.6624	0.360725	4
MIT	2682-20-4	0.4	2.2	1.15433	4
CMIT/MIT	55965-84-9	0.0049	0.063	0.0178191	9
DCOIT	64359-81-5	0.004092	0.0113	0.007696	2
	Grand Total	0.004092	32.4	3.16287	26
No LLNA data for BBIT (1,2-Benzisothiazolin-3-one, 2-butyl), 4299-07-4
